# Supplementary material for: Laser Acupuncture versus Liraglutide in Treatment of Obesity: A Multi-Institutional Retrospective Cohort Study
Source: Healthcare (Basel). 2024 Jun 26;12(13):1279. doi: 10.3390/healthcare12131279 (PMC11241425; doi:10.3390/healthcare12131279)
Supplement: Supplementary file 1 [file healthcare-12-01279-s001.zip]

Archive with 1 entries (1 files):
- healthcare-2975893-supplementary.pdf
